# Supplementary material for: Genome comparisons reveal accessory genes crucial for the evolution of apple Glomerella leaf spot pathogenicity in Colletotrichum fungi
Source: Mol Plant Pathol. 2024 Apr 15;25(4):e13454. doi: 10.1111/mpp.13454 (PMC11018114; doi:10.1111/mpp.13454)
Supplement: Supplementary file 1 — DATASET S1. Fungal strains used for genome comparisons in this study. [file MPP-25-e13454-s029.xlsx]

## Sheet: Dataset-S1
Dataset S1. Fungal strains used for genome comparisons in this study
Strain ID	Species	Location	Host	Biosample accession	Genome assembly accession	Illumina reads accession	Long reads accession	Strain Note
1104-7	C. fructicola	Hebei, China	Apple (Malus domestica), leaf	SAMN06348201	MVNS00000000	SRR25457082	SRR10423968	Isolated in this study
Al1-02B	C. fructicola	Shaanxi, China	Apple (Malus domestica), leaf	SAMN36733480	/	SRR25457081	/	Isolated in this study
Al1-04B	C. fructicola	Shaanxi, China	Apple (Malus domestica), leaf	SAMN36733481	/	SRR25457071	/	Isolated in this study
PGYGH01	C. fructicola	Shandong, China	Apple (Malus domestica), leaf	SAMN36733482	/	SRR25457070	/	Isolated in this study
PGRS02	C. fructicola	Shandong, China	Apple (Malus domestica), fruit	SAMN36733483	/	SRR25457069	/	Isolated in this study
YTQS04	C. fructicola	Liaoning, China	Nectarine (Prunus persica), fruit	SAMN36733484	/	SRR25457068	/	Isolated in this study
LZLQ01	C. fructicola	Shaanxi, China	Asian pear (Pyrus pyrifolia), fruit	SAMN36733486	/	SRR25457066	/	Isolated in this study
LJ19	C. fructicola	Shaanxi, China	Bell pepper (Capsicum annuum), fruit	SAMN36718890	CP132168-CP132179	SRR25457065	SRR25454951	Isolated in this study
XY15	C. aenigma	Shaanxi, China	Apple (Malus domestica), leaf	SAMN36733487	/	SRR25457063	/	Isolated in this study
PC-WS-1	C. aenigma	Shandong, China	Apple (Malus domestica), leaf	SAMN36733488	/	SRR25457062	/	Isolated in this study
LC0557	C. fructicola	Guizhou, China	Tomato ((Solanum lycopersicum), fruit	SAMN36733489	/	SRR25457064	/	Gifted by Prof. Lei Cai, Chinese Academy of Sciences
LC0558	C. fructicola	Guizhou, China	Lilium lancifolium	SAMN36733490	/	SRR25457080	/	Gifted by Prof. Lei Cai, Chinese Academy of Sciences
LC0876	C. fructicola	Thailand	Passiflora caerulea	SAMN36733491	/	SRR25457079	/	Gifted by Prof. Lei Cai, Chinese Academy of Sciences
LC0966	C. fructicola	Thailand	Goniothalamus tapis	SAMN36733492	/	SRR25457078	/	Gifted by Prof. Lei Cai, Chinese Academy of Sciences
LC0146	C. fructicola	Yunnan, China	Glochidion puberum	SAMN36733493	/	SRR25457077	/	Gifted by Prof. Lei Cai, Chinese Academy of Sciences
LC0150	C. fructicola	Yunnan, China	Litchi (Litchi chinensis), fruit	SAMN36733494	/	SRR25457076	/	Gifted by Prof. Lei Cai, Chinese Academy of Sciences
LC3674	C. fructicola	Jiangxi, China	Rhododendron simsii	SAMN36733495	/	SRR25457075	/	Gifted by Prof. Lei Cai, Chinese Academy of Sciences
LC3680	C. fructicola	Jiangxi, China	Aucuba chinensis	SAMN36733496	/	SRR25457074	/	Gifted by Prof. Lei Cai, Chinese Academy of Sciences
LC3155	C. fructicola	Jiangxi, China	Tea (Camellia sinensis), leaf	SAMN36733498	/	SRR25457072	/	Gifted by Prof. Lei Cai, Chinese Academy of Sciences
SMCG1#C	C. gloeosporioides	Jiangsu, China	China-fir (Cunninghamia lanceolata), leaf	SAMN09205517	GCA_003243855.1	/	/	Reference1
Cg56	C. aenigma	Japan	Strawberry (Fragaria × ananassa)	SAMN09531619	GCF_013390185.1	SRR11217130, SRR11603134	SRR11217122	Reference2
Cg363	C. siamense	Chiba, Japan	Strawberry (Fragaria × ananassa)	SAMN09531620	GCF_013390195.1	SRR11217138, SRR11603142	SRR11217123	Reference2
Cf413	C. fructicola	Kochi, Japan	Strawberry (Fragaria × ananassa)	SAMN09531621	GCA_013390205.1	SRR11217125, SRR11603129	SRR11217124	Reference2
Nara_gc5	C. fructicola	Nara, Japan	Strawberry (Fragaria × ananassa)	SAMN02981487	GCA_000319635.2	/	SRR11217126	Reference2
Reference1: Huang L, Kim KT, Yang JY, et al. A high-quality draft genome sequence of Colletotrichum gloeosporioides sensu stricto SMCG1#C, a causal agent of anthracnose on Cunninghamia lanceolata in China. Molecular Plant-Microbe Interactions. 32(2): 139-141.
Reference2: Gan P, Hiroyama R, Tsushima A, et al. Telomeres and a repeat-rich chromosome encode effector gene clusters in plant pathogenic Colletotrichum fungi. 2021. Environmental Microbiology. 23(10): 6004-6018.
