# Supplementary material for: Genome comparisons reveal accessory genes crucial for the evolution of apple Glomerella leaf spot pathogenicity in Colletotrichum fungi
Source: Mol Plant Pathol. 2024 Apr 15;25(4):e13454. doi: 10.1111/mpp.13454 (PMC11018114; doi:10.1111/mpp.13454)
Supplement: Supplementary file 2 — DATASET S2. Predicted genes located within GLS‐R1 and GLS‐R2 regions. [file MPP-25-e13454-s001.xlsx]

## Sheet: Dataset-S2
Dataset S2. Predicted genes located within GLS-R1 and GLS-R2 regions
Gene ID	Gene Type	Functional Annotation	Note	1104-7	AL1-02B	AL1-04B	PGYGH01	LC03680	LC3155	CF413-PacBio	YTQS04	PGRS02	Nara_gc5-PacBio	LZLQ01	LJMX19	LC0557	LC0558	LC03674	LC0966	LC0150	LC0146	LC0876	Cg56	PC-WS-1	XY15
Cf1104nano2|08583	Variable gene	hypothetical protein FGSG_01725		1	1	1	1	0.98	0.98	0	1	1	0.99	0.09	0	1	0.08	0	0.08	0.03	0.09	0.87	0.01	1	1
Cf1104nano2|08582	Variable gene	No hit		1	1	1	1	0	0	0	0	1	1	0	0	0	1	0	0	0	0.87	0	0	1	1
Cf1104nano2|08578	Variable gene	No hit		1	1	1	1	0	0	0	0	0.62	1	0	0	0	0.88	0	0	0	0.64	0	0	1	1
Cf1104nano2|08564	Variable gene	hypothetical protein FGSG_12549		1	1	1	1	0	0	0.01	0	0	0	0	0	0	0	0	0	0.79	0.78	0	0	1	1
Cf1104nano2|08565	GLS-associated gene	caspase domain-containing protein		1	1	1	1	0	0	0	0	0	0	0	0	0.48	0	0	0	0.19	0.19	0	0	1	1
Cf1104nano2|08572	GLS-associated gene	caspase domain-containing protein		0.95	0.93	0.92	0.96	0.07	0.25	0.48	0.23	0.54	0.71	0.29	0.21	0.67	0.29	0.28	0.31	0.15	0.2	0.46	0.07	0.97	0.95
Cf1104nano2|08580	GLS specific gene	No hit		1	1	1	1	0	0	0	0	0	0	0	0	0	0	0	0	0	0	0	0	1	1
Cf1104nano2|08581	GLS specific gene	hypothetical protein FGSG_11999		1	1	1	1	0	0	0	0	0	0	0	0	0	0	0	0	0	0	0	0	1	1
Cf1104nano2|08566	GLS specific gene	AMP-binding enzyme		0.99	0.97	0.98	0.99	0	0	0	0	0	0.02	0	0	0	0	0	0	0	0	0	0	0.99	0.99
Cf1104nano2|08573	GLS specific gene	hypothetical protein GLRG_10652		1	1	1	1	0	0	0	0	0	0	0	0	0	0	0	0	0	0	0	0	1	1
Cf1104nano2|08574	GLS specific gene	hypothetical protein GLRG_10652		1	1	1	1	0	0	0	0	0	0	0	0	0	0	0	0	0	0	0	0	1	1
Cf1104nano2|08579	GLS specific gene	PTH11-like integral membrane protein		1	1	1	1	0	0	0	0	0	0	0	0	0	0	0	0	0	0	0	0	1	1
Cf1104nano2|08577	GLS specific gene	No hit		1	0.99	0.95	1	0	0	0	0	0	0	0	0	0	0	0	0	0	0	0	0	1	1
Cf1104nano2|08576	Variable gene	hypothetical protein VDAG_04866		1	1	1	1	0	0	1	0	0.82	1	0	0	0.9	0	0	0	0	0	0	0.19	1	1
Cf1104nano2|08567	GLS-associated gene	hypothetical protein SS1G_10106		1	0.54	0.57	0.6	0	0	0	0	0	0	0	0	0	0	0	0	0	0	0	0	0.62	0.94
Cf1104nano2|08594	GLS specific gene	No hit		1	1	1	1	0	0	0	0	0	0	0	0	0	0	0	0	0	0	0	0	1	1
Cf1104nano2|08596	GLS-associated gene	salicylate synthetase		0.96	0.71	0.67	0.74	0	0	0	0	0	0	0	0	0	0	0	0	0	0	0	0	0.85	0.84
Cf1104nano2|08584	GLS-associated gene	NADP:D-xylose dehydrogenase		0.88	0.89	0.59	0.84	0	0	0	0	0	0	0	0	0	0	0	0	0	0	0	0	0.95	0.94
Cf1104nano2|08588	Variable gene	hypothetical protein SS1G_09160		0.93	0	0	0.45	0	0	0	0	0	0	0	0	0	0	0	0	0	0	0	0	0.47	0.8
Cf1104nano2|08591	GLS-associated gene	hypothetical protein VDAG_04866		1	1	1	1	0	0	0.39	0	0.7	0	0	0	0.86	0	0.22	0	0	0	0	0.22	1	1
Cf1104nano2|08585	Variable gene	hypothetical protein SS1G_13643		1	1	1	1	0	0	0	0	0	0.01	0	0	0.28	0	0	0	0.36	0.34	0.42	0.17	1	1
Cf1104nano2|08586	Variable gene	hypothetical protein SS1G_12788		1	1	1	1	0	0	0	0	0	0	0	0	0.53	0	0	0	0.54	0.57	0.63	0	1	1
Cf1104nano2|08589	GLS specific gene	hypothetical protein FGSG_06478	GPCG1	1	1	1	1	0	0	0	0	0	0	0	0	0	0	0	0	0	0	0	0	1	1
Cf1104nano2|08587	Variable gene	No hit		1	1	1	1	0.93	1	1	0.99	0.97	1	0.95	1	0.99	1	1	0.94	1	1	1	0.42	1	1
Cf1104nano2|08597	GLS specific gene	No hit		1	1	1	1	0	0	0	0	0	0	0	0	0	0	0	0	0	0	0	0	1	1
Cf1104nano2|08593	Variable gene	No hit		1	1	1	1	0	0	0	1	1	1	0	0	0	1	1	0	0	0	0	0	1	1
Cf1104nano2|08592	Variable gene	No hit		1	1	1	1	0	0	0	1	1	1	0	0	0	1	1	0	0	0	0	0	1	1
Cf1104nano2|08590	Variable gene	hypothetical protein SS1G_08066		1	1	1	1	0	0	0	0.78	0.78	0.77	0	0	0	0.78	0.78	0	0	0	0	0	1	1
Cf1104nano2|08595	GLS-associated gene	No hit		1	1	1	1	0	0	0	0	0.92	0	0	0	0	0	0	1	0	0	0	0.33	1	1
Cf1104nano2|08600	GLS-associated gene	heavy metal tolerance protein		1	1	1	1	0	0.05	0.02	0	0.05	0	0.18	0.04	1	0.17	0.23	1	0.05	0.05	0	0.05	1	1
Cf1104nano2|08601	GLS specific gene	beta-ketoacyl synthase domain-containing protein		1	1	1	1	0	0	0	0	0	0	0	0	0	0	0	0	0	0	0	0	1	1
Cf1104nano2|08598	Variable gene	No hit		0.94	0.96	0.86	0.97	0.11	0.22	0	0	0.52	1	0	0.23	0.57	0	0.13	0.25	0	0	0	0.13	0.98	0.98
Cf1104nano2|08602	GLS-associated gene	beta-ketoacyl synthase domain-containing protein	GPCG3	1	1	1	1	0.04	0.04	0	0.24	0.28	0.28	0.07	0.06	0.29	0.14	0.21	0.22	0.13	0.12	0.23	0.24	1	1
Cf1104nano2|08599	GLS specific gene	hypothetical protein VDAG_09529		1	1	1	1	0	0	0	0	0	0	0	0	0	0	0	0	0	0	0	0	1	1
Cf1104nano2|08608	GLS specific gene	No hit		1	1	0.99	1	0	0	0	0	0	0	0	0	0	0	0	0	0	0	0	0	1	1
Cf1104nano2|08605	GLS specific gene	hypothetical protein SS1G_11760		1	1	1	1	0	0	0	0	0	0	0	0	0	0	0	0	0	0	0	0	1	1
Cf1104nano2|08603	GLS specific gene	hypothetical protein SS1G_11125		1	1	1	1	0	0	0	0	0	0	0	0	0	0	0	0	0	0	0	0	1	1
Cf1104nano2|08604	GLS specific gene	predicted protein		1	1	1	1	0	0	0	0	0	0	0	0	0	0	0	0	0	0	0	0	1	1
Cf1104nano2|08607	GLS specific gene	PTH11-like integral membrane protein		1	1	1	1	0	0	0	0	0	0	0	0	0	0	0	0	0	0	0	0	1	1
Cf1104nano2|08606	GLS specific gene	hypothetical protein VDAG_05423		1	1	1	1	0	0	0	0	0	0	0	0	0	0	0	0	0	0	0	0	1	1
Cf1104nano2|08626	Variable gene	No hit		1	1	1	1	0	0	0	0	0	0	1	0	1	0	0	0	0	0	1	0.42	1	1
Cf1104nano2|08627	Variable gene	hypothetical protein GLRG_00359		1	1	1	1	0	0	0	0.77	0.83	1	1	0.83	0.84	0.84	0.84	0.81	0.84	0.84	1	0.14	1	1
Cf1104nano2|08622	Variable gene	No hit		1	1	1	1	0.05	0.05	0.04	0.05	0.05	0.04	0.06	0.06	1	0.05	0.05	0.06	1	1	1	0.65	1	1
Cf1104nano2|08609	Variable gene	hypothetical protein SS1G_12788		1	1	1	1	0	0	0	0	0	0	0	0	1	0	0	0	1	1	1	0.76	1	1
Cf1104nano2|08610	GLS specific gene	hypothetical protein SS1G_06328		1	1	1	1	0	0	0	0	0	0	0	0	0	0	0	0	0	0	0	0	1	1
Cf1104nano2|08611	GLS specific gene	reverse transcriptase		1	1	1	1	0	0	0	0	0	0	0	0	0	0	0	0	0	0	0	0	1	1
Cf1104nano2|08612	GLS specific gene	hypothetical protein VDAG_02428		1	1	1	1	0	0	0	0	0	0	0	0	0	0	0	0	0	0	0	0	1	1
Cf1104nano2|08624	GLS specific gene	hypothetical protein GLRG_03573	GPCG4	1	1	1	1	0	0	0.01	0	0	0	0	0	0	0	0	0	0	0	0	0	1	1
Cf1104nano2|08618	GLS specific gene	hypothetical protein VDAG_01832	GPCG5	1	1	1	1	0	0	0	0	0	0	0	0	0	0	0	0	0	0	0	0	1	1
Cf1104nano2|08613	GLS-associated gene	AMP-binding enzyme		1	0.71	0.72	0.87	0	0	0	0	0	0	0	0	0	0	0	0	0	0	0	0	0.77	1
Cf1104nano2|08614	GLS specific gene	AMP-binding enzyme		1	1	1	1	0	0	0	0	0	0	0	0	0	0	0	0	0	0	0	0	1	1
Cf1104nano2|08619	GLS specific gene	hypothetical protein GLRG_10652		1	1	1	1	0	0	0	0	0	0.04	0	0	0	0	0	0	0	0	0	0	1	1
Cf1104nano2|08615	Variable gene	No hit		1	1	1	1	0.39	0.46	0	0	0	0	1	0	1	0	0	0	0	1	1	0	1	1
Cf1104nano2|08620	Variable gene	hypothetical protein VDAG_04832		1	0.99	0.99	1	0.85	0.91	0.85	0.86	0.86	0.86	0.15	0	0.15	0	0	0.86	0.78	1	0.99	0.67	1	1
Cf1104nano2|08623	Variable gene	tryptophan synthase		1	1	1	1	1	1	0	0	0	0	1	0	1	0	0	0	0	1	0.97	0	1	1
Cf1104nano2|08621	Variable gene	hypothetical protein SS1G_13643		1	1	1	1	0	0	0	0	0	0	0	0	0.88	0	0	0	0.9	0.91	0.98	0.3	1	1
Cf1104nano2|08625	Variable gene	No hit		1	0.91	0.98	1	0	0	0	0	0	0	0	0	0.87	0	0	0	0.55	0.76	0.95	0.04	1	1
Cf1104nano2|08616	Variable gene	No hit		1	1	1	1	0	0	0	0	0	0	0	0	1	0	0	0	1	1	1	0.6	1	1
Cf1104nano2|08617	Variable gene	hypothetical protein SS1G_12788		1	1	1	1	0	0	0	0	0	0	0	0	0.72	0	0	0	0.72	0.79	0.82	0.46	1	1
Cf1104nano2|08638	Variable gene	hypothetical protein GLRG_04995		1	1	1	1	0	0	0	0.96	0.96	1	0	0	0	0.94	0.94	0	0	0	0	0	1	1
Cf1104nano2|08628	Variable gene	No hit		1	1	1	1	0	0	0	1	1	1	0	0	0	1	1	0	0	0	0	0	1	1
Cf1104nano2|08629	Variable gene	No hit		1	1	1	1	0	0.14	0	0.88	1	1	0	0	0	0.6	0.61	0	0.15	0	0.62	0	1	1
Cf1104nano2|08660	Variable gene	No hit		1	1	1	1	0	0	0	1	1	1	0	0	0.49	1	1	0.49	0	0	0	0	1	1
Cf1104nano2|08639	Variable gene	hypothetical protein GLRG_11331		1	1	1	1	0	0	0	1	1	1	0	0	1	1	1	1	0	0	0	0	1	1
Cf1104nano2|08657	Variable gene	No hit		1	1	1	1	0	0	0	1	1	1	0	0	1	1	1	1	0	0	0	0	1	1
Cf1104nano2|08640	Variable gene	F-box domain-containing protein: partial		1	1	1	1	0	0	0	1	0.99	1	0	0	0	0.98	0.99	0	0	0	0	0	1	1
Cf1104nano2|08630	Variable gene	PDZ domain-containing protein		1	1	1	1	0	0	0	0.85	0.8	1	0	0	0	0.81	0.8	0	0	0	0	0	1	1
Cf1104nano2|08641	Variable gene	peptidase family M3		1	1	1	1	0	0	0	0.96	0.97	1	0	0	0.96	0	0	0	0	0	0	0	1	1
Cf1104nano2|08642	Variable gene	No hit		1	1	1	1	0	0	0	0.12	0.65	0.99	0	0	0	0.56	0.42	0	0	0	0	0	1	1
Cf1104nano2|08631	Variable gene	hypothetical protein GLRG_08836		1	1	1	1	0	0	0	1	1	1	0	0	1	1	1	0	0	0	0	0	1	1
Cf1104nano2|08659	Variable gene	No hit		1	1	1	1	0	0	0	0	1	1	0	0	0	0	0	0	0	0	0	0	1	1
Cf1104nano2|08654	Variable gene	No hit		1	1	1	1	0	0	0	0	1	1	0	0	0	0	0	0	0	0	0	0	1	1
Cf1104nano2|08643	Variable gene	No hit		1	1	1	1	0	0	0	0.93	0.98	1	0	0	0.75	0.17	0.17	0	0	0	0	0	1	1
Cf1104nano2|08632	Variable gene	No hit		1	1	1	1	0	0	0	0.98	0.99	1	0	0	0.94	0.98	0.97	0	0	0	0	0	1	1
Cf1104nano2|08653	Variable gene	No hit		1	1	1	1	0	0	0	0.82	0.88	1	0	0	0	0.9	0.83	0	0	0	0	0	1	1
Cf1104nano2|08644	Variable gene	hypothetical protein FGSG_09412		1	1	0.95	0.98	0	0	0	0.67	0.75	1	0	0	0.71	0.69	0.64	0	0	0	0	0.13	0.99	1
Cf1104nano2|08633	Variable gene	hypothetical protein SS1G_13643		1	1	1	1	0	0	0	0	0	0	0	0	0.88	0	0	0	0.9	0.99	1	0.31	1	1
Cf1104nano2|08645	GLS specific gene	No hit		1	1	1	1	0	0	0	0	0	0	0	0	0	0	0	0	0	0	0	0	1	1
Cf1104nano2|08634	Variable gene	No hit		1	1	1	1	0	0	0	1	1	1	0	0	0	1	1	0	0	0	0	0	1	1
Cf1104nano2|08646	Variable gene	No hit		1	1	1	1	0	0	0	0.77	0.78	1	0	0	0.07	0.77	0.77	0	0	0	0	0	1	1
Cf1104nano2|08635	Variable gene	hypothetical protein NCU09395		1	1	1	1	0	0	0	1	1	1	0	0	1	1	1	0	0	0	0.58	0	1	1
Cf1104nano2|08647	Variable gene	FAD binding domain-containing protein		1	1	1	1	0	0	0	1	1	1	0	0	1	1	1	0	0	0	0	0	1	1
Cf1104nano2|08648	Variable gene	hypothetical protein VDAG_05358		1	1	1	1	0	0	0	1	1	1	0	0	1	1	1	0	0	0	0	0	1	1
Cf1104nano2|08658	GLS specific gene	No hit		1	1	1	1	0	0	0	0	0	0	0	0	0	0	0	0	0	0	0	0	1	1
Cf1104nano2|08636	Variable gene	peptidase M16 inactive domain-containing protein		1	1	1	1	0	0	0	0.07	0.14	1	0	0	0	0	0	0	0	0	0	0	1	1
Cf1104nano2|08649	GLS specific gene	hypothetical protein GLRG_11323		1	1	1	1	0	0	0	0	0	0	0	0	0	0	0	0	0	0	0	0	1	1
Cf1104nano2|08652	Variable gene	No hit		1	1	1	1	0	0	0	1	1	1	0	0	1	0.91	1	0	0	0	1	0	1	1
Cf1104nano2|08650	GLS specific gene	No hit		1	1	1	1	0	0	0	0	0	0	0	0	0	0	0	0	0	0	0	0	1	1
Cf1104nano2|08655	Variable gene	hypothetical protein NCU09395		1	1	1	1	0	0	0	1	1	1	0	0	1	1	1	0	0	0	0	0	1	1
Cf1104nano2|08637	Variable gene	No hit		1	1	1	1	0	0	0	1	1	1	0	0	1	1	1	0	0	0	0	0	1	1
Cf1104nano2|08656	Variable gene	No hit		1	1	1	1	0	0	0	1	1	1	0	0	1	1	1	0	0	0	0	0	1	1
Cf1104nano2|08651	Variable gene	hypothetical protein FGSG_11403		1	1	1	1	0	0	0	0	1	1	0	0	0	0	0	0	0	0	0	0	1	1
Cf1104nano2|08669	Variable gene	No hit		1	1	1	1	0	0	0	0.66	0.73	0.88	0	0	0	0.66	0.67	0	0	0	0.9	0	1	1
Cf1104nano2|08661	Variable gene	No hit		1	1	1	1	0	0	0	0	0.04	1	0.02	0	0	0	0	0	0	0	0.92	0	1	1
Cf1104nano2|08670	Variable gene	hypothetical protein VDAG_05534		1	1	1	1	0	0	0	0	0.43	1	0.31	0	0	0	0	0	0	0	0	0	1	1
Cf1104nano2|08683	Variable gene	No hit		1	1	1	1	0	0	0	0	0.53	1	0	0	0.4	0	0	0.37	0	0	0	0.28	1	1
Cf1104nano2|08662	Variable gene	hypothetical protein FGSG_01725		1	0.99	0.99	1	0.64	0.71	0	0.52	0.83	0.97	0.13	0	0.68	0.11	0.04	0.03	0	0	0.37	0	1	1
Cf1104nano2|08663	GLS specific gene	No hit		1	1	1	1	0	0	0	0	0	0	0	0	0	0	0	0	0	0	0	0	1	1
Cf1104nano2|08671	GLS specific gene	hypothetical protein VDAG_05265		1	1	1	1	0	0	0	0.02	0.04	0.04	0	0	0.04	0	0	0	0	0	0	0	1	1
Cf1104nano2|08672	GLS specific gene	No hit		1	1	1	1	0	0	0	0	0	0	0	0	0	0	0	0	0	0	0	0	1	1
Cf1104nano2|08685	GLS specific gene	hypothetical protein GLRG_11931		1	1	1	1	0	0	0	0	0	0	0	0	0	0	0	0	0	0	0	0	1	1
Cf1104nano2|08664	GLS specific gene	hypothetical protein GLRG_11932: partial		1	1	1	1	0	0	0	0.1	0.11	0	0	0	0	0	0	0	0	0	0	0	1	1
Cf1104nano2|08665	GLS specific gene	hypothetical protein GLRG_11660		1	1	1	1	0	0	0	0	0	0	0	0	0	0	0	0	0	0	0	0	1	1
Cf1104nano2|08673	Variable gene	hypothetical protein GLRG_11185		1	1	1	1	0	0	0	1	1	1	0	0	0	1	1	0	0	0	0	0	1	1
Cf1104nano2|08674	Variable gene	hypothetical protein MGG_02043		1	1	1	1	0	0	0	0.62	0.61	1	0	0	0	0.6	0.62	0	0	0	0.41	0	1	1
Cf1104nano2|08680	GLS specific gene	hypothetical protein ANI_1_2530074		1	1	1	1	0	0	0	0	0	0	0	0	0	0	0	0	0	0	0	0	1	1
Cf1104nano2|08682	GLS-associated gene	No hit		1	1	1	1	0	0	0	0	0.6	0.36	0	0	0	0	0	0	0	0	0	0	1	1
Cf1104nano2|08666	Variable gene	hypothetical protein FGSG_03108		1	1	1	1	0	0	0	1	1	1	0	0	0	1	1	1	0	0	0	0	1	1
Cf1104nano2|08667	GLS specific gene	hypothetical protein VDAG_05288		1	1	1	1	0	0	0	0	0	0	0	0	0	0	0	0	0	0	0	0	1	1
Cf1104nano2|08675	GLS specific gene	hypothetical protein GLRG_09015		1	1	1	1	0	0	0	0	0	0	0	0	0	0	0	0	0	0	0	0	1	1
Cf1104nano2|08676	GLS-associated gene	No hit		1	1	1	1	0	0	0	0	0.38	0.5	0	0	0	0	0	0	0	0	0	0	1	1
Cf1104nano2|08677	Variable gene	hypothetical protein GLRG_05588		1	1	1	1	0	0	0	0	0.97	1	0	0	0	0	0	0	0	0	0.83	0	1	1
Cf1104nano2|08684	GLS specific gene	No hit		1	1	1	1	0	0	0	0	0	0	0	0	0	0	0	0	0	0	0	0	1	1
Cf1104nano2|08668	GLS specific gene	hypothetical protein GLRG_10210		1	1	1	1	0	0	0	0	0	0	0	0	0	0	0	0	0	0	0	0	1	1
Cf1104nano2|08681	GLS-associated gene	No hit		1	1	1	1	0.48	0.48	0.68	0	0	0	0	0	0	0	0	0	0	0	0.48	0	1	1
Cf1104nano2|08678	GLS-associated gene	hypothetical protein ANI_1_2240014		1	1	1	1	0.22	0.13	0.37	0	0	0	0	0	0	0	0	0	0	0	0.15	0	1	1
Cf1104nano2|08679	GLS specific gene	hypothetical protein FGSG_08956		1	1	1	1	0	0	0	0	0	0	0	0	0	0	0	0	0	0	0	0	1	1
Cf1104nano2|08686	GLS specific gene	No hit		1	1	1	1	0	0	0	0	0	0	0	0	0	0	0	0	0	0	0	0	1	1
Cf1104nano2|08701	Variable gene	No hit		1	1	1	1	0	0	0	0	1	1	0	0	0	0	0	0	0	0.97	1	0	1	1
Cf1104nano2|08687	GLS-associated gene	hypothetical protein GLRG_07143		0.99	0.99	1	1	0	0.1	0	0	0	0.01	0	0.11	0	0	0.11	0	0.2	0.2	0.99	0.12	1	1
Cf1104nano2|08688	GLS-associated gene	reverse transcriptase		1	1	1	1	0	0.11	0	0	0	0	0	0.11	0	0	0.11	0	0.1	0.23	0.59	0.1	1	1
Cf1104nano2|08689	Variable gene	No hit		1	1	1	1	0	0	0	0	0.96	1	0	0	0	0	0	0	0	0.9	1	0	1	1
Cf1104nano2|08690	Variable gene	hypothetical protein MGG_16012		1	1	1	1	0	0	0	0	1	1	0	0	0	0	0	0	0	0	1	0	1	1
Cf1104nano2|08702	Variable gene	hypothetical protein GLRG_11044		1	1	1	0	0	0	0	0	0.91	1	0	0	0.68	0	0	0	0	0	0.89	0	1	1
Cf1104nano2|08691	Variable gene	hypothetical protein GLRG_11045		1	1	1	1	0	0	0	0	1	1	0	0	0.72	0	0	0	0	0	1	0	1	1
Cf1104nano2|08692	Variable gene	hypothetical protein MGG_17658		1	1	1	1	0	0	1	0.82	1	1	0.36	0.36	0.77	0.35	0.36	0.36	0	0	0.71	0	1	1
Cf1104nano2|08703	Variable gene	No hit		1	1	1	1	0	0	1	0.33	1	1	0	0	0.91	0	0	0	0	0	0.94	0	1	1
Cf1104nano2|08704	Variable gene	No hit		1	1	1	1	0	0	0	0	1	1	0	0	0	1	0	0	0	0	1	0	1	1
Cf1104nano2|08705	GLS specific gene	hypothetical protein MGG_14837		1	1	1	1	0	0	0	0	0	0	0	0	0	0	0	0	0	0	0	0	1	1
Cf1104nano2|09336	Variable gene	hypothetical protein ANI_1_2512074		1	1	1	1	1	1	1	0	0	0.78	0	0	0	0	0.06	0	0	0	1	0.05	1	1
Cf1104nano2|09357	Variable gene	hypothetical protein FGSG_01725		1	1	1	1	0.47	1	0	1	1	1	0	0	0.65	0	0	0	0	0	0.75	0	1	1
Cf1104nano2|09358	Variable gene	hypothetical protein FGSG_08955		1	1	1	1	0.48	0.6	0	0.57	0.6	0.79	0.38	0.17	0.48	0.31	0.3	0.51	0.43	0.5	0.56	0.24	1	1
Cf1104nano2|09376	Variable gene	No hit		1	1	1	1	0	0	0	0	0	0	0.92	0	0	0	0	0	0	0	1	0.65	1	1
Cf1104nano2|09371	GLS specific gene	hypothetical protein MGG_15482		1	1	1	1	0	0	0	0	0	0	0	0	0	0	0	0	0	0	0	0	1	1
Cf1104nano2|09373	Variable gene	No hit		1	1	1	1	0.49	0	0	0.47	0.55	1	0.53	0	0.72	0.47	0.54	0.49	0	0	0.49	0	1	1
Cf1104nano2|09364	Variable gene	hypothetical protein ANI_1_262044		1	1	1	1	0	0	0	0.61	0.84	1	0.64	0	0.86	0.19	0	0.66	0	0	1	0	1	1
Cf1104nano2|09365	Variable gene	hypothetical protein ANI_1_824114		1	1	1	1	0	0.89	0	1	1	1	0.96	0	0.98	1	1	1	0	0	1	0	1	1
Cf1104nano2|09372	GLS specific gene	No hit		1	0.98	0.96	0.98	0	0	0	0	0	0	0	0	0	0	0	0	0	0	0	0	0.98	0.99
Cf1104nano2|09366	Variable gene	hypothetical protein FGSG_08955		1	1	1	1	0	1	0	0.97	0.97	1	0.97	0	0.96	0.97	0.97	1	0	0	0.97	0	1	1
Cf1104nano2|09374	Variable gene	No hit		1	1	1	1	1	1	0	1	1	1	1	0.93	1	1	1	1	0	0	1	0	1	1
Cf1104nano2|09370	Variable gene	hypothetical protein SS1G_07758		1	1	1	1	1	1	0	0	0	0	0.98	0	1	0	0	0	0	1	1	0.97	1	1
Cf1104nano2|09359	Variable gene	hypothetical protein ANI_1_824114		1	1	1	1	0.96	0.98	0	0.96	1	1	1	0	0.97	0	0	0	0.93	0.99	1	0.36	1	1
Cf1104nano2|09360	Variable gene	kinesin light chain		1	1	1	1	0.91	0.88	0	0.9	0.98	1	1	0.34	0.88	0.69	0.87	0.94	0.9	0.97	0.97	0.67	1	1
Cf1104nano2|09377	Variable gene	No hit		1	1	1	1	0	0	0	0	0	0	1	0	0.23	0	0	0	0	0.69	1	0.92	1	1
Cf1104nano2|09375	Variable gene	No hit		1	1	1	1	0	0	0	0	0	0	1	0	1	0	0	0	0	1	1	0.76	1	1
Cf1104nano2|09367	Variable gene	O-methyltransferase		1	1	1	1	0	0	0	0	0	0	1	0	1	0	0	0	0	1	1	0.95	1	1
Cf1104nano2|09361	Variable gene	No hit		1	1	1	1	0	0	0	0	0	0	1	0	1	0	0	0	0	1	1	0.62	1	1
Cf1104nano2|09368	Variable gene	hypothetical protein ANI_1_2628074		1	1	1	1	0.08	0.12	0	0.87	0.84	1	0.91	0.09	0.83	0.1	0.1	0.1	0.11	0.86	0.9	0.78	1	1
Cf1104nano2|09362	Variable gene	cyclopentanone 1:2-monooxygenase		1	1	1	1	0	0	0	1	1	1	1	0	1	0	0	0	0	1	1	0.95	1	1
Cf1104nano2|09369	Variable gene	hypothetical protein SS1G_13277		1	1	1	1	0	0	0	0.88	0.89	1	0.98	0	0.94	0	0	0	0	0.74	1	0.31	1	1
Cf1104nano2|09363	Variable gene	No hit		1	1	1	1	0	0	0	1	1	1	1	0	1	0	0	0	0	1	1	0.93	1	1
Cf1104nano2|09405	GLS-associated gene	No hit		0.99	0.98	0.99	1	0.18	0.21	0	0.28	0.19	0	0.35	0.25	0.65	0.25	0.84	0	0	0	0.77	0.52	1	1
Cf1104nano2|09390	Variable gene	No hit		1	0.97	0.99	1	0	0	0.02	0.91	0.94	1	0.87	0	1	0	0	0	0	1	1	0	1	1
Cf1104nano2|09391	Variable gene	No hit		1	1	1	1	0	0	0	0.66	0.67	1	0.68	0	0.89	0	0	0	0	1	1	0.39	1	1
Cf1104nano2|09378	Variable gene	No hit		1	0.94	0.95	1	0	0	0	0.92	0.98	1	0.98	0	0.99	0	0	0	0	0.71	0.99	0.42	1	1
Cf1104nano2|09392	Variable gene	FAD-binding domain-containing protein		1	1	1	1	0.82	0.79	0.75	0.76	0.78	1	0.78	0.77	0.8	0	0	0	0	1	1	0	1	1
Cf1104nano2|09379	Variable gene	hypothetical protein SS1G_05556		1	1	1	1	0.94	1	0	1	1	1	1	0	1	0	0	0	0	0.8	1	0	1	1
Cf1104nano2|09409	Variable gene	No hit		1	1	1	1	1	1	0	0	0	0	1	0	1	0	0	0	0	1	1	0	1	1
Cf1104nano2|09380	Variable gene	No hit		1	1	1	1	1	1	0	0	0	0	1	0	1	0	0	0	0	1	1	0	1	1
Cf1104nano2|09393	Variable gene	indoleamine 2:3-dioxygenase family protein		1	1	1	1	0.99	1	0.01	0	0	0	1	0	1	0	0	0	0	1	1	0	1	1
Cf1104nano2|09381	Variable gene	tryptophan synthase		1	1	1	1	0.79	0.79	0	0	0	0	0.77	0	0.73	0	0	0	0	0.86	0.81	0	1	1
Cf1104nano2|09394	Variable gene	hypothetical protein SS1G_04306		1	1	1	1	0.95	0.89	0	0	0	0	1	0	1	0	0	0	0	0.86	1	0	1	1
Cf1104nano2|09395	Variable gene	hypothetical protein GLRG_11687		1	0.95	0.95	0.98	0.87	0.83	0	0.56	0.57	0.69	0.96	0.56	0.97	0.56	0.56	0.57	0	0.84	0.98	0	0.98	0.98
Cf1104nano2|09406	Variable gene	hypothetical protein MGG_11779		1	1	1	1	1	1	0	0.23	0.25	0.22	1	0.24	1	0.25	0.25	0.24	0	1	1	0	1	1
Cf1104nano2|09382	Variable gene	hypothetical protein FGSG_04972		1	1	1	1	1	1	0	0	0	0	1	0	1	0	0	0	0	1	1	0	1	1
Cf1104nano2|09400	Variable gene	No hit		1	1	1	1	0.86	0.9	0	0	0	0	1	0	1	0	0	0	0	1	1	0	1	1
Cf1104nano2|09398	GLS-associated gene	kinesin light chain		1	1	1	1	0.24	0.37	0	0.33	0.17	0.22	0	0.19	0	0.19	0	0.96	0	0.2	0.93	0.65	1	1
Cf1104nano2|09383	GLS-associated gene	hypothetical protein ANI_1_988084		1	1	1	1	0.17	0	0	0	0.12	0.38	0.48	0	0.3	0	0	0.04	0.08	0.1	0.3	0.08	1	1
Cf1104nano2|09402	Variable gene	hypothetical protein FGSG_12506		1	1	1	1	1	1	0	0	0	0	1	0	0	0	0	0	0	1	1	0	1	1
Cf1104nano2|09399	Variable gene	hypothetical protein SS1G_07984		1	1	1	1	1	1	0	0	0	0	1	0	0	0	0	0	0	1	1	0	1	1
Cf1104nano2|09407	Variable gene	hypothetical protein VDAG_05205		1	1	1	1	1	1	0	0	0	0	1	0	0	0	0	0	0	1	1	0	1	1
Cf1104nano2|09384	Variable gene	extracellular 3-ketosteroid 1-dehydrogenase		1	1	1	1	1	1	0	0	0	0	1	0	0	0	0	0	0	1	1	0	1	1
Cf1104nano2|09385	Variable gene	acyl-CoA oxidase		1	1	1	1	1	1	0	0	0	0	1	0	0	0	0	0	0	0	1	0	1	1
Cf1104nano2|09386	Variable gene	hypothetical protein GLRG_01179		1	1	1	1	0.67	0.68	1	0	0	0	0	0.85	0	0	0	0.69	0	0	0.82	0	1	1
Cf1104nano2|09403	Variable gene	No hit		1	1	1	1	0.19	0.58	0	0	0.8	1	0	0	0.58	0.84	0	0	0	1	0	0	1	1
Cf1104nano2|09397	Variable gene	hypothetical protein GLRG_11138		1	1	1	1	0.3	0.3	0	0	0	0	1	0.3	1	0	0	0	0	0	1	0	1	1
Cf1104nano2|09401	Variable gene	No hit		1	1	1	1	1	0.98	0	0	0	0	1	0	1	0	0	0	0	1	1	0.18	1	1
Cf1104nano2|09396	Variable gene	hypothetical protein FGSG_04972		1	1	1	1	0.85	0.81	0	0	0	0	0.98	0	0.96	0	0	0	0	0.96	1	0	1	1
Cf1104nano2|09408	Variable gene	hypothetical protein MGG_11779		1	1	1	1	1	1	0	0.19	0.18	0.19	0.86	0.19	0.8	0.19	0.19	0.16	0	0.99	1	0.24	1	1
Cf1104nano2|09387	Variable gene	No hit		1	1	1	1	1	1	0	1	1	1	1	1	1	1	1	1	0	1	1	0	1	1
Cf1104nano2|09404	Variable gene	No hit		1	1	1	1	1	1	0	1	1	1	1	1	1	1	1	1	0	1	1	0	1	1
Cf1104nano2|09388	Variable gene	hypothetical protein GLRG_11687		0.97	0.88	0.93	0.97	0.97	0.97	0	0.06	0.06	0.06	0.99	0.07	0.99	0.06	0.06	0.12	0	0.94	0.98	0	0.99	0.98
Cf1104nano2|09389	Variable gene	hypothetical protein SS1G_04306		1	1	1	1	1	1	0	0	0	0	0.95	0	0.98	0	0	0	0	1	1	0	1	1
Cf1104nano2|09423	Variable gene	hypothetical protein GLRG_00680		1	1	1	1	1	1	0	0	0	0	1	0	1	0	0	0	0	1	1	0	1	1
Cf1104nano2|09424	Variable gene	tryptophan synthase		1	1	1	1	0.92	0.98	0	0	0	0	0.82	0	0.96	0	0	0	0	0.95	0.95	0	1	1
Cf1104nano2|09410	Variable gene	indoleamine 2:3-dioxygenase family protein		1	1	0.97	1	0.95	0.99	0	0	0	0	0.98	0	0.98	0	0	0	0	1	0.98	0	1	1
Cf1104nano2|09425	Variable gene	No hit		0.86	0.85	0.83	0.86	0.86	0.86	0	0	0	0	0.84	0	0.86	0	0	0	0	0.83	0.85	0	0.93	0.87
Cf1104nano2|09411	Variable gene	No hit		1	1	0.98	1	1	1	0	0	0	0	1	0	1	0	0	0	0	1	1	0	1	1
Cf1104nano2|09426	Variable gene	hypothetical protein SS1G_05556		1	1	1	1	0.98	1	0	0.99	1	1	1	0	0.98	0	0	0	0	1	1	0	1	1
Cf1104nano2|09412	Variable gene	No hit		1	1	1	1	0.93	0.94	0.29	1	1	1	0.94	0.82	1	0	0	0	0	1	1	0	1	1
Cf1104nano2|09427	Variable gene	No hit		1	1	1	1	0	0	0	1	1	1	1	0	1	0	0	0	0	1	1	0.65	1	1
Cf1104nano2|09413	Variable gene	No hit		1	1	1	1	0	0	0	0.68	0.65	1	0.69	0	0.78	0	0	0	0	1	1	0.27	1	1
Cf1104nano2|09414	Variable gene	No hit		1	1	1	1	0	0	0	0.76	0.95	1	0.87	0	1	0	0	0	0	1	1	0	1	1
Cf1104nano2|09439	GLS-associated gene	No hit		1	0.99	1	1	0	0	0	0	0	0	0.3	0	0.84	0	0.75	0	0	0	0.43	0.74	1	1
Cf1104nano2|09415	Variable gene	hypothetical protein SS1G_05532		1	1	1	1	0.96	1	0	1	0.99	1	0.97	0.33	1	0.93	0.92	1	0.94	0.95	1	0.77	1	1
Cf1104nano2|09428	Variable gene	No hit		1	1	1	1	0	0	0	0.91	1	1	0	0	0.39	0.91	0.91	0.37	0	0	0	0.09	1	1
Cf1104nano2|09429	Variable gene	No hit		1	1	1	1	0	0	0	1	1	1	0	0	1	1	1	1	0	0	0	0	1	1
Cf1104nano2|09416	Variable gene	hypothetical protein BC1G_12416		1	1	1	1	0	0	0	1	1	1	0	0	1	1	1	1	0	0	0	0	1	1
Cf1104nano2|09417	Variable gene	No hit		1	0.99	0.99	1	0	0	0	1	1	1	0	0	1	1	1	0.66	0	0	0	0	1	1
Cf1104nano2|09430	Variable gene	hypothetical protein GLRG_04995		1	1	1	1	0	0	0	0.95	0.98	1	0	0	0	0.88	0.88	0	0	0	0	0	1	1
Cf1104nano2|09418	Variable gene	No hit		1	1	1	1	0	0.14	0	0.82	0.93	1	0	0	0	0.75	0.75	0	0.19	0	0.57	0	1	1
Cf1104nano2|09438	GLS specific gene	hypothetical protein MGG_02055		0.97	0.96	0.95	0.97	0	0	0	0	0	0	0	0	0	0	0	0	0	0	0	0	0.97	0.97
Cf1104nano2|09431	GLS specific gene	No hit		1	0.99	1	1	0	0	0	0	0	0	0	0	0	0	0	0	0	0	0	0	1	1
Cf1104nano2|09432	GLS-associated gene	hypothetical protein VDAG_05288		1	1	1	1	0	0	0.25	0.26	0.26	0.25	0	0	0.05	0	0	0	0	0	0.94	0	1	1
Cf1104nano2|09433	Variable gene	No hit		1	1	1	1	0	0	0.01	0.92	1	1	0	0	0.88	0.94	0.9	0.47	0	0	0	0.07	1	1
Cf1104nano2|09419	Variable gene	No hit		1	1	1	1	0	0	0	0	1	1	0	0	0	0	0	0	0	0	0	0	1	1
Cf1104nano2|09420	Variable gene	No hit		1	1	1	1	0	0	0	0	1	1	0	0	0	0	0	0	0	0	0	0	1	1
Cf1104nano2|09436	GLS specific gene	hypothetical protein GLRG_08767		1	1	1	1	0	0	0	0	0	0	0	0	0	0	0	0	0	0	0	0	1	1
Cf1104nano2|09434	Variable gene	fungal specific transcription factor domain-containing protein	GPCG9	1	1	1	1	0	0	0	0	1	1	0	0	0	0	0	0	0	0	0	0	1	1
Cf1104nano2|09421	Variable gene	hypothetical protein GLRG_08836		1	1	1	1	0	0	0	0.9	0.99	1	0	0	0.92	0.91	0.88	0	0	0	0	0	1	1
Cf1104nano2|09435	Variable gene	No hit		1	1	1	1	0	0	0	0.41	0.38	0.53	0	0	0.21	0.39	0.41	0	0	0	0	0	1	1
Cf1104nano2|09422	Variable gene	No hit		1	1	1	1	0	0	0	0.9	1	1	0	0	1	0.84	0.93	0	0	0	0	0	1	1
Cf1104nano2|09437	Variable gene	No hit		1	1	1	1	0	0	0	1	1	1	0	0	0	1	1	0	0	0	0	0	1	1
Cf1104nano2|09454	Variable gene	hypothetical protein FGSG_09412		1	1	1	1	0	0	0	0.95	0.99	1	0.26	0.11	0.9	0.85	0.85	0	0	0	0	0.1	1	1
Cf1104nano2|09455	Variable gene	hypothetical protein GLRG_03066		1	1	1	1	0	0	0	0.92	1	1	0	0	0.92	0.86	0.97	0	0	0	0	0	1	1
Cf1104nano2|09466	GLS specific gene	hypothetical protein GLRG_03066		1	1	1	1	0	0	0	0	0	0	0	0	0	0	0	0	0	0	0	0	1	1
Cf1104nano2|09467	Variable gene	No hit		1	1	1	1	0	0	0	0	1	1	0	0	0	0	0	0	0	0	0	0	1	1
Cf1104nano2|09456	Variable gene	No hit		1	1	1	1	0	0	0	0	1	1	0	0	0	0	0	0	0	0	0	0	1	1
Cf1104nano2|09468	Variable gene	hypothetical protein NCU09395		1	1	1	1	0	0	0	1	1	1	0	0	0	1	1	0	0	0	0.37	0	1	1
Cf1104nano2|09440	Variable gene	hypothetical protein SS1G_05495		1	1	1	1	0	0	0	0.42	1	1	0	0	0.56	0.42	0.42	0	0	0	0.34	0	1	1
Cf1104nano2|09441	Variable gene	No hit		1	1	1	1	0	0	0	1	1	1	0	0	0.45	1	1	0	0	0	1	0	1	1
Cf1104nano2|09442	Variable gene	No hit		1	1	1	1	0	0	0	1	1	1	0	0	1	1	1	0	0	0	1	0	1	1
Cf1104nano2|09443	Variable gene	hypothetical protein VDAG_04860		1	1	1	1	0	0	0	0.92	0.98	1	0	0	0.98	0.88	0.88	0	0	0	0.89	0	1	1
Cf1104nano2|09444	Variable gene	No hit		1	1	1	1	0	0	0	1	1	1	0	0	0	1	1	0	0	0	1	0	1	1
Cf1104nano2|09457	Variable gene	peptidase M16 inactive domain-containing protein		1	1	1	1	0	0	0	1	1	1	0	0	0	1	1	0	0	0	1	0.06	1	1
Cf1104nano2|09445	Variable gene	hypothetical protein GLRG_08693		1	1	1	1	0	0	0.02	1	1	1	0	0	0	1	1	0	0	0	1	0	1	1
Cf1104nano2|09458	GLS specific gene	hypothetical protein VDAG_05713	GPCG12	1	1	1	1	0	0	0	0	0	0	0	0	0	0	0	0	0	0	0	0	1	1
Cf1104nano2|09446	GLS specific gene	hypothetical protein FGSG_02982	GPCG13	1	1	1	1	0	0	0	0	0	0	0	0	0	0	0	0	0	0	0	0	1	1
Cf1104nano2|09447	GLS-associated gene	No hit		1	1	1	1	0	0	0	0	0.12	0.59	0	0	0.2	0	0	0	0	0	0	0	1	1
Cf1104nano2|09448	GLS specific gene	hypothetical protein ANI_1_2514074		1	1	0.98	1	0	0	0	0	0	0	0	0	0	0	0	0	0	0	0	0	1	1
Cf1104nano2|09459	GLS specific gene	phosphoglycerate mutase family protein	GPCG14	1	0.98	0.98	1	0	0	0	0	0	0	0	0	0	0	0	0	0	0	0	0	1	1
Cf1104nano2|09449	Variable gene	hypothetical protein VDAG_05288		1	1	1	1	0	0	0	1	1	1	0	0	1	1	1	0	0	0	0.36	0	1	1
Cf1104nano2|09460	Variable gene	calcium/proton exchanger		1	1	1	1	0	0	0	1	1	1	0	0	0.67	0.67	0.67	0	0	0	0	0	1	1
Cf1104nano2|09461	Variable gene	No hit		1	1	1	1	0	0	0	0.32	0.34	1	0	0	0	0.34	0.33	0	0	0	0.82	0	1	1
Cf1104nano2|09450	Variable gene	No hit		1	1	1	1	0	0	0	1	1	1	0	0	0	1	1	0	0	0	1	0	1	1
Cf1104nano2|09472	Variable gene	No hit		1	1	1	1	0	0	0	1	1	1	0	0	0	1	1	0	0	0	1	0	1	1
Cf1104nano2|09462	Variable gene	No hit		1	1	1	1	0	0	0	0	0.68	0.83	0.57	0	0	0	0	0	0	0	0	0	1	1
Cf1104nano2|09469	Variable gene	No hit		1	1	1	1	0	0.79	0	0	0.88	1	0.89	0.78	0.87	0.82	0.74	0.84	0.83	0.76	0	0.8	1	1
Cf1104nano2|09451	Variable gene	hypothetical protein VDAG_05774		1	1	1	1	0	0	0	0.38	0.81	1	0.6	0	0	0	0	0	0	0	0	0	1	1
Cf1104nano2|09463	Variable gene	hypothetical protein GLRG_00597		1	1	1	1	0	0	0	1	1	1	1	0	0	0	0	0	0	0.52	0	0	1	1
Cf1104nano2|09452	Variable gene	RNA-directed RNA polymerase		1	1	1	1	0	0	0	0.06	0.78	0.84	0.84	0	0	0	0	0.9	0	0.74	0	0	1	1
Cf1104nano2|09464	Variable gene	piwi domain-containing protein		1	1	1	1	0	0	0	1	1	1	0.97	0	0	0.91	0.91	0.86	0	0.73	0.96	0	1	1
Cf1104nano2|09453	Variable gene	ATP-dependent DNA helicase PIF1		1	1	1	1	0.21	0.2	0.99	1	1	1	1	0	0	1	1	0.89	0	0.91	1	0.04	1	1
Cf1104nano2|09471	Variable gene	RING finger protein		1	1	1	1	0	0	0	0.99	1	1	1	0	0	0.99	1	1	0	1	0.78	0	1	1
Cf1104nano2|09465	Variable gene	geranylgeranyl pyrophosphate synthetase		1	1	1	1	0	0	0	0.86	0.86	1	0.39	0	0	0.86	0.86	0.86	0	0.86	0.86	0	1	1
Cf1104nano2|09470	Variable gene	No hit		1	1	1	1	0	0	0	0.96	1	1	0.94	0	0	0.94	0.94	0.97	0	0.9	1	0	1	1
Cf1104nano2|09473	Variable gene	hypothetical protein GLRG_11660		1	1	1	1	0	0	0	0.67	0.65	1	0.55	0	0	0.56	0.56	0.62	0	0.62	0.45	0	1	1
Cf1104nano2|09489	GLS specific gene	No hit		1	1	0.99	1	0	0	0	0	0	0	0	0	0	0	0	0	0	0	0	0	1	1
Cf1104nano2|09486	Variable gene	hypothetical protein MGG_02043		1	1	1	1	0	0	0	0.58	0.53	0.98	0	0	0	0.51	0.51	0	0	0	0	0	1	1
Cf1104nano2|09491	Variable gene	No hit		1	1	1	1	0	0	0	0	0.96	1	0	0	0	0	0	0	0	0	0.59	0	1	1
Cf1104nano2|09478	Variable gene	hypothetical protein FGSG_13480		1	1	1	1	0	0	0	0	1	1	0	0	0	0	0	0	0	0	0	0.39	1	1
Cf1104nano2|09474	Variable gene	hypothetical protein GLRG_10992		1	1	1	1	0	0	0	0.72	0.99	1	0	0	0	0.75	0.75	0.73	0	0	0	0	1	1
Cf1104nano2|09479	Variable gene	hypothetical protein NCU05929		1	1	1	1	0	0	0	0.33	0.33	1	0	0	0	0.33	0.34	0.34	0	0	0	0	1	1
Cf1104nano2|09475	Variable gene	No hit		1	1	1	1	0	0	0	1	1	1	0	0	0	1	1	1	0	0	0	0	1	1
Cf1104nano2|09480	GLS specific gene	hypothetical protein VDAG_03977		1	0.99	0.99	1	0	0	0	0	0	0	0	0	0	0	0	0	0	0	0	0	1	1
Cf1104nano2|09492	GLS-associated gene	hypothetical protein VDAG_10199		1	1	1	1	0	0	0	0	0	0	0	0	0	0	0	0	0.66	0	0.74	0	1	1
Cf1104nano2|09476	GLS-associated gene	hypothetical protein VDAG_05249		1	1	1	1	0	0	0	0	0.1	0.53	0	0	0	0	0	0	0.5	0	0.31	0	1	1
Cf1104nano2|09481	GLS-associated gene	No hit		1	1	0.95	1	0	0	0	0	0.17	0.5	0	0	0	0	0	0	0	0	0	0	1	1
Cf1104nano2|09482	Variable gene	hypothetical protein GLRG_05588		0.98	0.97	0.96	0.99	0	0	0	0	0.94	1	0	0	0	0	0	0	0	0	0.81	0	0.99	0.99
Cf1104nano2|09487	GLS specific gene	hypothetical protein GLRG_10210		1	1	1	1	0	0	0	0	0	0	0	0	0	0	0	0	0	0	0	0	1	1
Cf1104nano2|09488	GLS specific gene	hypothetical protein GLRG_10210		1	1	1	1	0	0	0	0	0	0	0	0	0	0	0	0	0	0	0	0	1	1
Cf1104nano2|09490	GLS-associated gene	No hit		1	1	1	1	0.21	0.2	0.54	0	0	0	0	0	0	0	0	0	0	0	0.23	0	1	1
Cf1104nano2|09483	GLS-associated gene	hypothetical protein ANI_1_2240014		1	1	1	1	0.29	0.38	0.69	0	0	0	0	0	0	0	0	0	0	0	0.35	0	1	1
Cf1104nano2|09484	GLS-associated gene	hypothetical protein MGG_08663		1	1	1	1	0	0.21	0	0	0.21	0.46	0	0	0	0	0	0	0	0	0.09	0	1	1
Cf1104nano2|09485	Variable gene	No hit		1	1	1	1	0	0	0	0	0.78	1	0	0	0	0	0	0	0	1	0.93	0	1	1
Cf1104nano2|09477	GLS-associated gene	hypothetical protein NCU05565		1	1	1	1	0	0.5	0	0	0	0	0	0.49	0	0	0.5	0	0.54	0.51	1	0.44	1	1
Cf1104nano2|09493	GLS specific gene	No hit		0.96	0.97	0.99	1	0	0	0	0	0	0	0	0	0	0	0	0	0	0	0	0	0.99	1
Cf1104nano2|09497	GLS specific gene	PTH11-like integral membrane protein		1	1	1	1	0	0	0	0	0	0	0	0	0	0	0	0	0	0	0	0	1	1
Cf1104nano2|09494	GLS-associated gene	hypothetical protein SS1G_09632		0.76	0.36	0.36	0.47	0	0	0	0	0	0	0	0	0	0	0	0	0	0	0	0	0.48	0.61
Cf1104nano2|09499	GLS-associated gene	No hit		0.87	0.81	0.39	0.87	0	0	0	0	0	0	0	0	0	0	0	0	0	0	0	0	0.87	0.91
Cf1104nano2|09500	GLS specific gene	salicylate synthetase		1	1	1	1	0	0	0	0	0	0	0	0	0	0	0	0	0	0	0	0	1	1
Cf1104nano2|09495	GLS specific gene	hypothetical protein FGSG_00320		1	0.99	0.98	0.99	0	0	0	0	0	0	0	0	0	0	0	0	0	0	0	0	1	1
Cf1104nano2|09496	GLS specific gene	hypothetical protein SS1G_14235		1	0.98	0.99	1	0	0	0	0	0	0	0	0	0	0	0	0	0	0	0	0	1	1
Cf1104nano2|09498	Variable gene	No hit		1	0.92	0.79	1	0	0	1	0	0	1	0	0	0.62	0	0	0	0	0	0	0.44	1	1
Cf1104nano2|09503	GLS specific gene	beta-glucosidase C		1	1	1	1	0	0	0	0	0	0	0	0	0	0	0	0	0	0	0	0	1	1
Cf1104nano2|09515	GLS-associated gene	No hit		1	0.83	0.81	0.83	0	0	0	0	0	0	0	0	0.79	0	0.71	0	0	0	0.4	0.35	0.98	1
Cf1104nano2|09504	GLS-associated gene	hypothetical protein SS1G_12788		1	1	1	1	0	0	0	0	0	0	0	0	0.25	0	0	0	0.07	0.19	0.22	0	1	1
Cf1104nano2|09505	Variable gene	No hit		1	0.99	0.98	1	0	0	0	0	0	0	0	0	0.95	0	0	0	1	1	1	0.47	1	1
Cf1104nano2|09506	Variable gene	hypothetical protein SS1G_13643		1	1	1	1	0	0	0	0	0	0	0	0	0.67	0	0	0	0.62	0.62	1	0.84	1	1
Cf1104nano2|09501	GLS specific gene	AMP-binding enzyme		0.98	0.96	0.96	0.98	0	0	0	0	0	0	0	0	0	0	0	0	0	0	0	0	0.99	0.99
Cf1104nano2|09507	GLS-associated gene	hypothetical protein GLRG_10652		1	1	1	1	0	0	0	0	0	0	0	0	0	0	0	0	0	0	1	0	1	1
Cf1104nano2|09512	GLS specific gene	PTH11-like integral membrane protein		1	0.95	0.93	1	0	0	0	0	0	0	0	0	0	0	0	0	0	0	0	0	1	1
Cf1104nano2|09514	Variable gene	No hit		1	1	1	1	0	0	0	0	0	1	0	0	0	0	0	0	0	0	0	0	1	1
Cf1104nano2|09502	GLS specific gene	hypothetical protein SS1G_00943		0.92	0.98	0.82	0.98	0	0	0	0	0	0.17	0	0	0	0	0	0	0	0	0	0	0.99	0.9
Cf1104nano2|09510	Variable gene	hypothetical protein VDAG_04866		0.88	0.66	0.6	0.77	0	0	0.31	0	0.27	1	0	0	0	0	0	0	0	0	0	0	0.68	0.65
Cf1104nano2|09509	GLS specific gene	hypothetical protein SS1G_11760		0.89	0.8	0.8	0.81	0	0	0	0	0	0	0	0	0	0	0	0	0	0	0	0	0.86	0.89
Cf1104nano2|09508	GLS-associated gene	NADP:D-xylose dehydrogenase		1	0.99	0.99	1	0	0	0	0	0	0	0	0	0	0	0	0	0	0	0	0.61	1	1
Cf1104nano2|09513	GLS-associated gene	salicylate synthetase		1	1	1	1	0	0	0	0	0	0	0	0	0	0	0	0	0	0	0.4	0	1	1
Cf1104nano2|09511	GLS-associated gene	hypothetical protein VDAG_05423		1	0.87	0.61	1	0	0	0	0	0	0	0	0	0	0	0	0	0	0	0	0.75	1	1
Cf1104nano2|09527	GLS specific gene	No hit		1	1	1	1	0	0	0	0	0	0	0	0	0	0	0	0	0	0	0	0.23	1	1
Cf1104nano2|09525	GLS specific gene	No hit		1	1	1	1	0	0	0	0	0	0	0	0	0	0	0	0	0	0	0	0	1	1
Cf1104nano2|09518	GLS specific gene	beta-glucosidase C		1	1	1	1	0	0	0	0	0	0	0	0	0	0	0	0	0	0	0	0	1	1
Cf1104nano2|09519	Variable gene	hypothetical protein SS1G_12788		0.99	0.93	0.95	1	0	0	0	0	0	0	0	0	0.45	0	0	0	0.39	0.41	0.52	0	1	0.99
Cf1104nano2|09520	Variable gene	No hit		1	1	0.99	1	0	0	0	0	0	0	0	0	0.88	0	0	0	0.93	0.93	0.93	0.45	1	1
Cf1104nano2|09521	GLS-associated gene	hypothetical protein SS1G_13643		1	0.99	0.92	1	0	0	0	0	0	0	0	0	0.3	0	0	0	0	0.01	0.68	0.52	1	1
Cf1104nano2|09522	GLS-associated gene	No hit		0.89	0.89	0.92	0.93	0	0	0	0	0	0	0	0	0	0	0	0	0	0.56	0.6	0.62	1	0.93
Cf1104nano2|09516	GLS-associated gene	AMP-binding enzyme		0.83	0.66	0.63	0.83	0	0	0	0	0	0.03	0	0	0	0	0	0	0	0	0	0	0.83	0.84
Cf1104nano2|09523	GLS specific gene	hypothetical protein GLRG_10652		0.9	0.87	0.89	0.92	0	0	0	0	0	0	0	0	0	0	0	0	0	0	0	0	0.92	0.91
Cf1104nano2|09524	GLS-associated gene	integral membrane protein		0.64	0.39	0.45	0.65	0	0	0	0	0	0	0	0	0	0	0	0	0	0	0	0	0.64	0.65
Cf1104nano2|09517	GLS-associated gene	hypothetical protein SS1G_11125		1	0.99	0.99	1	0.18	0.19	0.53	0.17	0.69	0.17	0.23	0.1	0.79	0.08	0.14	0.3	0.19	0.11	0.26	0.06	1	1
Cf1104nano2|09526	GLS-associated gene	hypothetical protein SS1G_14235		1	1	1	1	0	0	0	0	0	0.02	0	0	0	0	0	0	0	0	0.88	0	1	1
Cf1104nano2|09537	GLS specific gene	salicylate synthetase		0.98	0.94	0.92	0.95	0	0	0	0	0	0	0	0	0	0	0	0	0	0	0	0	0.98	0.95
Cf1104nano2|09528	GLS-associated gene	NADP:D-xylose dehydrogenase		1	1	1	1	0	0	0	0	0	0	0	0	0	0	0	0	0	0	1	0	1	1
Cf1104nano2|09533	Variable gene	hypothetical protein SS1G_14014		1	1	1	1	0	0	0	0	0	1	0	0	0	0	0	0	0	0	0	0	1	1
Cf1104nano2|09534	GLS-associated gene	hypothetical protein SS1G_00707		1	1	1	1	0	0	0	0	0	0	0	0	0	0	0	0	0	0	1	0	1	1
Cf1104nano2|09535	GLS specific gene	No hit	GPCG16	0.98	0.96	0.94	0.98	0	0	0	0	0	0	0	0	0	0	0	0	0	0	0	0	0.98	0.98
Cf1104nano2|09529	GLS specific gene	hypothetical protein ANI_1_1510034	GPCG17	0.98	0.92	0.88	0.95	0	0	0	0	0	0	0	0	0	0	0	0	0	0	0	0	0.95	0.98
Cf1104nano2|09536	GLS specific gene	No hit		1	1	1	1	0	0	0.17	0.16	0.17	0.17	0	0	0	0	0	0	0	0	0	0.17	1	1
Cf1104nano2|09532	Variable gene	No hit		1	1	1	1	0	0	0	0	1	1	0	0	0	0	0	0	0	0.97	1	0	1	1
Cf1104nano2|09564	GLS-associated gene	No hit		0.99	0.89	0.85	0.96	0	0	0	0	0	0	0	0	0	0	0	0	0	0	1	0	0.92	1
Cf1104nano2|09538	Variable gene	No hit		1	0.98	0.97	1	0	0	0	0	0.99	1	0	0	0	0	0	0	0	1	1	0	1	1
Cf1104nano2|09559	GLS specific gene	hypothetical protein VDAG_05423		1	0.97	0.93	0.97	0	0	0	0	0	0	0	0	0	0	0	0	0	0	0	0	1	0.97
Cf1104nano2|09546	Variable gene	kinesin light chain		1	1	1	1	0.99	0.99	0	1	1	0.99	1	0.63	0.98	0.98	0.97	0.98	0.89	0.99	1	0.57	1	1
Cf1104nano2|09539	Variable gene	hypothetical protein MGG_16012		1	1	1	1	0	0	0	0	0.9	0.97	0	0	0.45	0	0	0	0	0	0.97	0	1	1
Cf1104nano2|09563	Variable gene	hypothetical protein GLRG_11044		1	1	1	1	0	0	0	0	1	1	0	0	0.66	0	0	0	0	0	1	0	1	1
Cf1104nano2|09540	Variable gene	hypothetical protein MGG_17658		1	1	1	1	0	0	1	1	1	1	0.89	0.89	1	0.89	0.88	0.88	0	0	0.68	0	1	1
Cf1104nano2|09547	Variable gene	No hit		1	1	1	1	0	0	1	0.53	0.89	1	0	0	0.53	0	0	0	0	0	0.51	0	1	1
Cf1104nano2|09561	Variable gene	hypothetical protein MGG_16025		1	1	1	1	0.75	0.75	0	1	1	0	0	0	0.73	0	0	1	0	1	0	0	1	1
Cf1104nano2|09558	Variable gene	hypothetical protein SS1G_08066		1	1	1	1	0	0	0	1	1	1	0	0	0	1	1	0	0	0	0	0	1	1
Cf1104nano2|09541	Variable gene	hypothetical protein FGSG_12549		1	1	1	1	0	0	0	0.8	0.8	1	0	0	0	0	0	1	0	1	0	0.19	1	1
Cf1104nano2|09548	Variable gene	hypothetical protein FGSG_11267		1	1	1	1	0	0	0	1	1	1	0	0	0	0	0	0.11	0	0.11	0	0	1	1
Cf1104nano2|09556	Variable gene	No hit		1	1	1	1	0	0	0	0.91	1	1	0	0	1	0	0	0	0	0	0	0	1	1
Cf1104nano2|09557	Variable gene	TPR domain-containing protein		1	1	1	1	0	0	0	0	0.92	1	0	0	0.92	0	0	0	0	0	0	0	1	1
Cf1104nano2|09542	Variable gene	caspase domain-containing protein		1	1	1	1	0	0	0	0	0	0	0	0	0.65	0	0	0	0.77	0.6	0.1	0	1	1
Cf1104nano2|09549	Variable gene	caspase domain-containing protein		1	1	1	1	0	0	0	0	0	0	0	0	1	0	0	0	0.99	0.99	0.81	0	1	1
Cf1104nano2|09560	Variable gene	No hit		1	1	1	1	0	0	0	0	0	0	0	0	0.81	0	0	0	1	0.69	0.99	0	1	1
Cf1104nano2|09562	GLS-associated gene	hypothetical protein GLRG_09399: partial		1	1	1	1	0	0	0	0	0	0	0	0	0	0	0	0	0	0	0	0.8	1	1
Cf1104nano2|09550	GLS-associated gene	TPR domain-containing protein		1	1	1	1	0	0	0	0	0	0	0	0	0.28	0	0	0	0.3	0.28	0.19	0	1	1
Cf1104nano2|09543	Variable gene	TPR domain-containing protein		1	1	1	1	0	0	0	0	0	0	0	0.08	0.79	0	0	0	0.95	0.95	0.5	0	1	1
Cf1104nano2|09551	Variable gene	No hit		1	1	1	1	0	0	0	0	0	0	0	0	1	0	0	0	1	1	0.35	0.05	1	1
Cf1104nano2|09552	Variable gene	No hit		1	1	1	1	0	0	0	0	0	0	0	0	1	0	0	0	1	1	0	0.85	1	1
