# Supplementary material for: Genome comparisons reveal accessory genes crucial for the evolution of apple Glomerella leaf spot pathogenicity in Colletotrichum fungi
Source: Mol Plant Pathol. 2024 Apr 15;25(4):e13454. doi: 10.1111/mpp.13454 (PMC11018114; doi:10.1111/mpp.13454)
Supplement: Supplementary file 3 — DATASET S3. DNA and protein sequences of GPCG17 gene based on manual annotation. [file MPP-25-e13454-s015.xlsx]

## Sheet: Dataset-S3
Dataset S3. DNA and protein sequences of GPCG17 gene based on manual annotation
>GPCG17_predicted coding region (exon in upper case, intron in lower case)
ATGTCTCCCCAAAAACTCTCTGACAGTGCGAAGGCTCGTGAGACAGGCCAAGACACACGGGCGATAAAACCTTTCGAGCTCTTACCTAGCGATTGTAACATCCAGAGTCTCCGCAGTCTCATTGCACAGAAGTATTCTTTGAAGTCAGCTTGTATTGAAGATATTTTCCCCTGTACTCCGATGCAAGAAGGCCTTGTCTCATTGACAGCTCGATTCCGCAACGATTATGTCATCGACGCTCAATTTTGTCTCGCGAATTCCACGTCCCCAGACACGTTCCGGGTCATGTGGGAGGAGATTGTCCTTGAAGTTCCCATTTTACGAACACGTATCGTCTACGTCGAACAAATGGGGTTTTTGCAGGTCGTCCTCCGCGGAGATCAGATATGGGATCTCCGG…
>GPCG17_predicted peptide
MSPQKLSDSAKARETGQDTRAIKPFELLPSDCNIQSLRSLIAQKYSLKSACIEDIFPCTPMQEGLVSLTARFRNDYVIDAQFCLANSTSPDTFRVMWEEIVLEVPILRTRIVYVEQMGFLQVVLRGDQIWDLRKNHFSESQADNIYEMSLGKPLSRHSMAWDSQMSRWKFRWTIHHALCDGWLVSFVADLLKRKRQYAEPVQSIDFRIFVKYCLQQRNEACMTYWKSLLEDGNHFCHVSDRVMRLIANYQPEVISQETVRSMLEGLGTVMRRLADAAPDQLVGDIEALSPRDLEQIWAWNGVVPAAVERYWRAYWWSSGVGPETSVPLCFEKSMWTTVAMLGVLKAGGAFVPLDPSHPPARLRHICQSVKARLVLANTAGHAVAAALGPQVVCVDRRVP…
