# Supplementary material for: Genome comparisons reveal accessory genes crucial for the evolution of apple Glomerella leaf spot pathogenicity in Colletotrichum fungi
Source: Mol Plant Pathol. 2024 Apr 15;25(4):e13454. doi: 10.1111/mpp.13454 (PMC11018114; doi:10.1111/mpp.13454)
Supplement: Supplementary file 4 — DATASET S4. Primer sequences used in this study. [file MPP-25-e13454-s010.xlsx]

## Sheet: Dataset-S4
Dataset S4. Primer sequences used in this study
Primer Name	Sequence (5' - 3')	Purpose
GPCG1-LF	GATAGCTTCGAAGCGTGATGTGAG	Gene deletion
GPCG1-LFNest	GTAATGCAGTGGTCACGAGCGAG	Gene deletion
GPCG1-LR	CGTCAGATCGATGGTAGTTGTCGTCGACTTCGATAGAGTGTTGATGTGCAGGC	Gene deletion
GPCG1-RF	TGACAGTTCTGGTTAGCCGTCACCAGTGTCTGCGTTTGGGAGAGATATGGAGG	Gene deletion
GPCG1-RRNest	TCAAGCGCGTGAACGTCAAGGCC	Gene deletion
GPCG1- RR	TGATAATCGGATATGCAATGACCG	Gene deletion
GPCG1-DF	AAGAGGCAGACCTTTCGCTCAGG	Gene deletion
GPCG1-DR	GAAGCATACCACAAGATAGAACG	Gene deletion
GPCG3-LF	ATATTCGACGACGAGGTGGACCA	Gene deletion
GPCG3-LFNest	CAGTCCTCCAACGTGGCATATCG	Gene deletion
GPCG3-LR	CGTCAGATCGATGGTAGTTGTCGTCGACTCCAAGAGTAGCCGTTTCCAGTAG	Gene deletion
GPCG3-RF	TGACAGTTCTGGTTAGCCGTCACCAGTGTCGTAACTCTTTGACACAAGCGAC	Gene deletion
GPCG3-RRNest	TCCTTCATCATCTCCTAGCAGCC	Gene deletion
GPCG3-RR	CATATACAGGAAATGGTGGAAGC	Gene deletion
GPCG3-DF	CCTCATCAGCCGTCGCCATTAA	Gene deletion
GPCG3-DR	AGTCGCGCACAGCAGCAAACAT	Gene deletion
GPCG4-LF	AGATGAGGTTGGAGAGCAGAGTG	Gene deletion
GPCG4-LFNest	CACCCTGGTCCTGTTATGTCCAGC	Gene deletion
GPCG4-LR	CGTCAGATCGATGGTAGTTGTCGTCGACTCTACAACGGATGATTGTGGTACG	Gene deletion
GPCG4-RF	TGACAGTTCTGGTTAGCCGTCACCAGTGTCCTGTTTCCCAATCACTCTCTGC	Gene deletion
GPCG4-RRNest	AGTCAGGCCAACGAGAGATCTACC	Gene deletion
GPCG4-RR	CCAGAGAGGCTTGAATACCGAGCC	Gene deletion
GPCG4-DF	TGCCACAATGATTCGCTATGGTC	Gene deletion
GPCG4-DR	AAGGCTTCAGCTCGCTATGTGCG	Gene deletion
GPCG5-LF	TTGGTCTAGCCTACTACTACGAA	Gene deletion
GPCG5-LFNest	TGCTACTGGCCTTGACGATATTC	Gene deletion
GPCG5-LR	CGTCAGATCGATGGTAGTTGTCGTCGACTTAGTGTGACGGACGGGTAACGAG	Gene deletion
GPCG5-RF	TGACAGTTCTGGTTAGCCGTCACCAGTGTGTGAATGCCGTCGCAGCACTTAC	Gene deletion
GPCG5-RRNest	CGTCGCCTTCCAAATGTTCTTAG	Gene deletion
GPCG5-RR	ATTCGACATCTCTTCTCGCTCAA	Gene deletion
GPCG5-DF	CTCTACCTCCTGCTCCGTTCCG	Gene deletion
GPCG5-DR	AATTGTCCTAGTGGCGTGTGTG	Gene deletion
GPCG9-LF	ACCGTAGAACCCACATTGTCCTT	Gene deletion
GPCG9-LFNest	TCAGTCATCACCAGCATTCCCTT	Gene deletion
GPCG9-LR	CGTCAGATCGATGGTAGTTGTCGTCGACTTGAGCATGGTGTGATCAAGAAGA	Gene deletion
GPCG9-RF	TGACAGTTCTGGTTAGCCGTCACCAGTGTACACTAGCTCAGCCCACAAGATG	Gene deletion
GPCG9-RRNest	ACATGAGCATAAGGGAAGCACCG	Gene deletion
GPCG9-RR	TACTTGCCCTGTATGAACACCAC	Gene deletion
GPCG9-DF	ATCGGTCTCCATCGCAACTCAAC	Gene deletion
GPCG9-DR	CATCAACATCATGCAACTTCTCC	Gene deletion
GPCG12-LF	AGACGCTTATCCCGATGCTGTGGC	Gene deletion
GPCG12-LFNest	CAGCGTATCGTGACCAATGAGTCC	Gene deletion
GPCG12-LR	CGTCAGATCGATGGTAGTTGTCGTCGACTTCGAGGTGCTAGCTTGAGTTCAAC	Gene deletion
GPCG12-RF	TGACAGTTCTGGTTAGCCGTCACCAGTGTGGTGGGTCTACATAGTGTTGAGGT	Gene deletion
GPCG12-RRNest	GCGTGACTGCGAAAGGAGTAATCT	Gene deletion
GPCG12-RR	AGTGTGTTAGGACCGTCTCGAATG	Gene deletion
GPCG12-DF	GCTTTCTCTCTTGTTTATGCCTCT	Gene deletion
GPCG12-DR	GCTTGTACTCGTATTTCCTCTCAC	Gene deletion
GPCG13-LF	GCACTGCTGCCGTGGTAGAACTCG	Gene deletion
GPCG13-LFNest	AATTCGAACGATCGGTCCAAGCTC	Gene deletion
GPCG13-LR	CGTCAGATCGATGGTAGTTGTCGTCGACTATAGCCGTGGATGATAACAAGAAC	Gene deletion
GPCG13-RF	TGACAGTTCTGGTTAGCCGTCACCAGTGTCGCATGGAATATGGTGGTCAGTCG	Gene deletion
GPCG13-RRNest	TGCCCGTCCCGCATTTCATCTCAA	Gene deletion
GPCG13-RR	GCCAATAGTTTGCGGCACAAGGTT	Gene deletion
GPCG13-DF	TACGTCGTCTTCCTTCAGGTGTCT	Gene deletion
GPCG13-DR	GCTTTCTTCTCTCGCTTCATATTC	Gene deletion
GPCG14-LF	GCTATCACCAAGGCTATCCTACCG	Gene deletion
GPCG14-LFNest	TAATCAAGCCACTTCACGCACATG	Gene deletion
GPCG14-LR	CGTCAGATCGATGGTAGTTGTCGTCGACTTGGACTAATCAAATCACCTCACGC	Gene deletion
GPCG14-RF	TGACAGTTCTGGTTAGCCGTCACCAGTGTGCTCTCTGTTCTGTTGCCAATGG	Gene deletion
GPCG14-RRNest	GGTATAGCTTGGTCCGAGTACGT	Gene deletion
GPCG14-RR	GTCTCAGACACGGCTCAGTCGGT	Gene deletion
GPCG14-DF	CCAGTTCATCATTGACACATCG	Gene deletion
GPCG14-DR	AGCCAACACATACTCTCCGCCT	Gene deletion
GPCG16-LF	GCTCTTCCGTGACGTGTTGCGGAC	Gene deletion
GPCG16-LFNest	TTCGTCGACAGAGAAGAACCCTG	Gene deletion
GPCG16-LR	CGTCAGATCGATGGTAGTTGTCGTCGACTGTAAGCTCAATCTTAGGTTGCGTG	Gene deletion
GPCG16-RF	TGACAGTTCTGGTTAGCCGTCACCAGTGTGACACTCGTACCATATCTGTCCTC	Gene deletion
GPCG16-RRNest	TACTCAGAGACGAGTGGCTGCTCC	Gene deletion
GPCG16-RR	ATGCTGGTTACCTAAGTGTGCTGC	Gene deletion
GPCG16-DF	GTACCTCTTACAATTCATGTGGAG	Gene deletion
GPCG16-DR	GTCAAGTGGTCGAATGTCACTCC	Gene deletion
GPCG17-LF	GCCTTTACTCGCTGGTAGCCACGC	Gene deletion
GPCG17-LFNest	CTAGATTCATTGTGCTGTTAGTGG	Gene deletion
GPCG17-LR	CGTCAGATCGATGGTAGTTGTCGTCGACTTGATTTGGGCTCTGGCCTAGTTACC	Gene deletion
GPCG17-RF	TGACAGTTCTGGTTAGCCGTCACCAGTGTCACCGTTCTCATTACTTGGCGAAGG	Gene deletion
GPCG17-RRNest	CGTGAGCGCATGGGACGAGAAGG	Gene deletion
GPCG17-RR	CTAGGAGACAGGGCTTCAATGTCC	Gene deletion
GPCG17-DF	GGCTGCGATCGACGGGAAATCACG	Gene deletion
GPCG17-DR	TTGTTTATCTGGGAAATCGACTGC	Gene deletion
NHYGHSF	AGTCGACGACAACTACCATCGATCTGACGGTCGACAGAAGATGATATTGAAGG	Gene deletion
NHYGHSR	ACACTGGTGACGGCTAACCAGAACTGTCAGAAGAGGTAAACCCGAAACGC	Gene deletion
HyRNest	AGAGTTGGTCAAGACCAATGC	Gene deletion
NygF	CGAAAAGTTCGACAGCGTCTC	Gene deletion
XuygF	GATGTAGGAGGGCGTGGATATGTCCT	Gene deletion
XuHyR	GTATTGACCGATTCCTTGCGGTCCGAA	Gene deletion
Xu855R	GCTGATCTGACCAGTTGC	Gene deletion
Xu866F	GTCGATGCGACGCAATCGT	Gene deletion
GPCG1-comF	CCCGGGCTGCAGGAATTCCTGCATCGAAGAGAATCTGC	Gene complementation
GPCG1-comR	GCTCACCCTATCGAATTCGCGTGAAGCTGTTCGTTTGT	Gene complementation
GPCG16-comF	CCCGGGCTGCAGGAATTCGGTGTTGCGCAAAGCTATGT	Gene complementation
GPCG16-comR	GCTCACCCTATCGAATTCACACTCCCTGACCACACAGA	Gene complementation
CfCE2-F	CCatcgatATGCATGTCCCTACTTTCGGTCAGG	Tobacco transient expression assay
CfCE2-R	TCCcccgggTCAGTTGAGGTCATCAGCGTT	Tobacco transient expression assay
CfCE3-F	CCatcgatATGAAGCCCACTTCCATC	Tobacco transient expression assay
CfCE3-R	TCCcccgggTTACTTGGTGCAACCTC	Tobacco transient expression assay
CfCE4-F	CCatcgatATGAAGGCCTCCGCACTCACACTAG	Tobacco transient expression assay
CfCE4-R	ACGCgtcgacTCAGAGTTTGGGTTTC	Tobacco transient expression assay
CfCE5-F	CCatcgatATGAAGGCAGTTTCCG	Tobacco transient expression assay
CfCE5-R	TCCcccgggTTAGAACAGGCGAGCA	Tobacco transient expression assay
CfCE6-F	CCatcgatATGGTCGCAATGAATCGC	Tobacco transient expression assay
CfCE6-R	ACGCgtcgacTCACGAATACCCACTAACACCACAC	Tobacco transient expression assay
CfCE7-F	CCatcgatATGAAGAGCTCTTTCATCCTCTC	Tobacco transient expression assay
CfCE7-R	ACGCgtcgacTTACTCCTCGTCCTCAGC	Tobacco transient expression assay
CfCE8-F	CCatcgatATGAAGTTCTCCGCTGCTGCTTTTGTTG	Tobacco transient expression assay
CfCE8-R	ACGCgtcgacCTAGATCAGATGAGCAATG	Tobacco transient expression assay
CfCE10-F	CCatcgatATGAGATTCTCCATCGCCAAC	Tobacco transient expression assay
CfCE10-R	TCCcccgggTCAAGCAGCCGGGGTCCA	Tobacco transient expression assay
CfCE16-F	TCCcccgggATGAAGACTTCCGTTCTCA	Tobacco transient expression assay
CfCE16-R	ACGCgtcgacCTACATTGCCAAGGGAGCGACC	Tobacco transient expression assay
CfCE18-F	CCatcgatATGAAGTCCGCCGTCATCTTCTC	Tobacco transient expression assay
CfCE18-R	ACGCgtcgacTTAAGCCTTGGGGGGGTTG	Tobacco transient expression assay
CfCE19-F	CCatcgatATGAAGTACTTGGCTGTTCTTTTG	Tobacco transient expression assay
CfCE19-R	ACGCgtcgacTTACGGACAGCAGCGCAC	Tobacco transient expression assay
CfCE20-F	CCatcgatATGAAGCTCTCAGCCCTTTTTGCCG	Tobacco transient expression assay
CfCE20-R	ACGCgtcgacTCAAATCTTATCGCGGCAGTAACCC	Tobacco transient expression assay
CfCE21-F	CCatcgatATGTTCGGACTTAAGACCGTCGTTG	Tobacco transient expression assay
CfCE21-R	ACGCgtcgacTTATTTCTCGCACCAGCCAGTGG	Tobacco transient expression assay
CfCE23-F	CCatcgatATGCATCTCTCATCCGTGATCATC	Tobacco transient expression assay
CfCE23-R	ACGCgtcgacTCAAGCCTTAAACTTCACGGCTC	Tobacco transient expression assay
CfCE24-F	CCatcgatATGCACTTTTCTTCCTTCATCTCTG	Tobacco transient expression assay
CfCE24-R	ACGCgtcgacCTACCAACCCCACATGTTTTCAATA	Tobacco transient expression assay
CfCE25-F	CCatcgatATGAAATTCACCGGAGCGATTC	Tobacco transient expression assay
CfCE25-R	ACGCgtcgacTTACTGACAGTTGGCACCGCC	Tobacco transient expression assay
CfCE27-F	CCatcgatATGCAGATTTCAAACTTCTTGTTCC	Tobacco transient expression assay
CfCE27-R	ACGCgtcgacTCACTTCGGGCAGTTCGCTG	Tobacco transient expression assay
CfCE30-F	CCatcgatATGCAGTTCTTCACCCAAATCC	Tobacco transient expression assay
CfCE30-R	ACGCgtcgacCTATGCCTTGGGGCAAGATTCAC	Tobacco transient expression assay
CfCE31-F	CCatcgatATGCAGATCTCTTCACTCCTCCTTT	Tobacco transient expression assay
CfCE31-R	ACGCgtcgacTTAACAGCCTAGTTTCGGGCAAAC	Tobacco transient expression assay
CfCE33-F	CCatcgatATGCGTGTCCAAAGTCTTCTTGTCA	Tobacco transient expression assay
CfCE33-R	ACGCgtcgacCTAGCTAATGATGTGAGGGCTGATC	Tobacco transient expression assay
CfCE34-F	CCatcgatATGAAGCTGTTTCTTCCCTTGGTTA	Tobacco transient expression assay
CfCE34-R	ACGCgtcgacTTACATCAAACAGATTCCAGCGTTG	Tobacco transient expression assay
CfCE37-F	CCatcgatATGAAGGCTTCTTTCATCACCGCTC	Tobacco transient expression assay
CfCE37-R	ACGCgtcgacTTAGTCGCAGCAGTAAACAGAACCTCC	Tobacco transient expression assay
CfCE39-F	CCatcgatATGGCTGCCATGTCCCGACTCC	Tobacco transient expression assay
CfCE39-R	TCCcccgggTCACGCATTGGGGGGATGCTC	Tobacco transient expression assay
CfCE40-F	CCatcgatATGAGATTTTTTTTATGTTTACTTG	Tobacco transient expression assay
CfCE40-R	ACGCgtcgacTCAAAGATCTCCCTCCGGC	Tobacco transient expression assay
CfCE41-F	CCatcgatATGCGCTACTTCTTCGCCCTC	Tobacco transient expression assay
CfCE41-R	ACGCgtcgacCTAAGCGGTATCGCAGGTAAGAGAG	Tobacco transient expression assay
CfCE42-F	CCatcgatATGCGCTTCTCCTTCCTCCTCC	Tobacco transient expression assay
CfCE42-R	ACGCgtcgacTTAGCAGGTTTGGCAAACGTTGC	Tobacco transient expression assay
CfCE43-F	CCatcgatATGCATCCCTCAACCTTCCTTAC	Tobacco transient expression assay
CfCE43-R	ACGCgtcgacCTACTCGTCCCTGGCTTGCTTC	Tobacco transient expression assay
CfCE44-F	CCatcgatATGCAGTTCTCCAAGATCG	Tobacco transient expression assay
CfCE44-R	ACGCgtcgacCTACTTAGGGCAACCAATACC	Tobacco transient expression assay
CfCE45-F	CCatcgatATGAAGGTCACCGCCATCCTC	Tobacco transient expression assay
CfCE45-R	ACGCgtcgacTTATTCCAACTTGGATTTGATCCAG	Tobacco transient expression assay
CfCE47-F	CCatcgatATGCGCGTCAACGTCATCTCC	Tobacco transient expression assay
CfCE47-R	ACGCgtcgacTTAGTACGGGACACACTCGCAGTAG	Tobacco transient expression assay
CfCE48-F	CCatcgatATGCGCTCCTTTGTTTTCGTCAC	Tobacco transient expression assay
CfCE48-R	ACGCgtcgacCTAGTAGCAGCTGATGCCAAAAGTG	Tobacco transient expression assay
CfCE51-F	CCatcgatATGTTTACCAACTCACTATGGAAG	Tobacco transient expression assay
CfCE51-R	ACGCgtcgacTTAGTCGGGGCACTGCGAC	Tobacco transient expression assay
CfCE52-F	CCatcgatATGAACTTCAAGTCGGCTTTTCTTC	Tobacco transient expression assay
CfCE52-R	TCCcccgggTCATGCGTAAACTTCGTCGCAG	Tobacco transient expression assay
CfCE53-F	CCatcgatATGAAGTTCATCATCTCCTACATC	Tobacco transient expression assay
CfCE53-R	ACGCgtcgacTTAGAAGTTGGACAGTCTCCTCAC	Tobacco transient expression assay
CfCE55-F	CCatcgatATGCAGATCAACAAGCTGTTCGTTG	Tobacco transient expression assay
CfCE55-R	ACGCgtcgacTTACTTAGGGCAGTTTGCAACATTC	Tobacco transient expression assay
CfCE58-F	CCatcgatATGAGATTCACCTCAGCAATCGC	Tobacco transient expression assay
CfCE58-R	ACGCgtcgacTTAACTGAAGCATTCGTCAAAGGTG	Tobacco transient expression assay
CfCE59-F	CCatcgatATGCGTGCCGCCGCCTTC	Tobacco transient expression assay
CfCE59-R	ACGCgtcgacTTAGAAATCGCAAGTGAAGACCGTC	Tobacco transient expression assay
CfCE60-F	CCatcgatATGCCGACATCACCACTTCCCCG	Tobacco transient expression assay
CfCE60-R	ACGCgtcgacTCACGCTGAATGGTCCGTATTGCAG	Tobacco transient expression assay
CfCE62-F	CCatcgatATGCAGCTCTCACTCATTCTTCTCT	Tobacco transient expression assay
CfCE62-R	ACGCgtcgacTTAGATGGTGCAGAAGACGGTGAC	Tobacco transient expression assay
CfCE65-F	CCatcgatATGAAGTTCTCCCTTGTTCCCGTCG	Tobacco transient expression assay
CfCE65-R	ACGCgtcgacCTACGCAGGGACGCAGGCGAAG	Tobacco transient expression assay
CfCE69-F	CCatcgatATGCGCACCTCAACATTCGTC	Tobacco transient expression assay
CfCE69-R	ACGCgtcgacCTACACAAGATTACAACGCTTCGAA	Tobacco transient expression assay
CfCE82-F	CCatcgatATGAGACTTGCACAAGTCGCG	Tobacco transient expression assay
CfCE82-R	TCCcccgggTCAACCTGAATCAGGAGAGCATG	Tobacco transient expression assay
CfCE84-F	CCatcgatATGCGTTTCCAATTCGTTTTC	Tobacco transient expression assay
CfCE84-R	ACGCgtcgacTTATGCGACGAATCGCTTTC	Tobacco transient expression assay
CfCE86-F	CCatcgatATGCAGTTCTCTACCCTCCTCACC	Tobacco transient expression assay
CfCE86-R	ACGCgtcgacTTAGCAGCTGCCGGCGC	Tobacco transient expression assay
CfCE87-F	CCatcgatATGAGATCTTCCGCGCTTCTG	Tobacco transient expression assay
CfCE87-R	ACGCgtcgacCTATTTGCAGTTGCAGTAGACGTTG	Tobacco transient expression assay
CfCE89-F	CCatcgatATGAACGCCAAGGCCCTTC	Tobacco transient expression assay
CfCE89-R	ACGCgtcgacTTACGGGCACGTAGCATTGG	Tobacco transient expression assay
CfCE90-F	CCatcgatATGACACCCCTTAGCCCTAAAG	Tobacco transient expression assay
CfCE90-R	ACGCgtcgacTCAGTCGGTCTCGACCTTCTTC	Tobacco transient expression assay
CfCE92-F	CCatcgatATGCGTGCCGCCACTTTC	Tobacco transient expression assay
CfCE92-R	ACGCgtcgacTTAGTGGCAGCAAGTGACAACAC	Tobacco transient expression assay
CfCE93-F	CCatcgatATGCAGTTCAAGACTTCCGTCC	Tobacco transient expression assay
CfCE93-R	ACGCgtcgacCTATTTGCTGCTGCACTCCTCC	Tobacco transient expression assay
CfCE94-F	CCatcgatATGAAGGTCACCGCCGTTTTC	Tobacco transient expression assay
CfCE94-R	ACGCgtcgacTTATTTGCAGTATCCGAGCTCGAC	Tobacco transient expression assay
